# Supplementary material for: Distribution of Peptidyl-Prolyl Isomerase (PPIase) in the Archaea
Source: Front Microbiol. 2021 Oct 7;12:751049. doi: 10.3389/fmicb.2021.751049 (PMC8530231; doi:10.3389/fmicb.2021.751049)
Supplement: Supplementary file 2 [file Table_1.XLSX]

## Sheet: Sheet1
				Long type FKBP	Count	short type FKBP	Count	parvulin	Count	Cyclophilin	Count
		1	Halalkalicoccus jeotgali	WP_008417665.1	1	WP_008418090.1	1	ꟷ		WP_008417922.1	1
		2	Halanaeroarchaeum sulfurireducens	WP_050048757.1	1	WP_050048348.1	1	ꟷ		WP_050049073.1	1
		3	Haloarcula hispanica	WP_014040620.1	1	WP_014040168.1	1	ꟷ		WP_014039516.1	1
		4	Haloarcula marismortui	WP_011223510.1	1	WP_049938805.1	1	ꟷ		WP_004964101.1	1
		5	Halobacterium hubeiense	WP_059057044.1	1	WP_059057380.1 & WP_082687190.1	2	ꟷ		WP_059057607.1	1
		6	Halobacterium salinarum	WP_010902937.1	1	ꟷ	0	ꟷ		WP_012289404.1	1
		7	Halobiforma lacisalsi	WP_007141860.1 & WP_007142702.1	2	WP_007141060.1	1	ꟷ		WP_029601458.1	1
		8	Halodesulfurarchaeum formicicum	WP_070364542.1	1	WP_070364465.1	1	ꟷ		WP_071933562.1	1
		9	Haloferax gibbonsii	WP_004976719.1	1	WP_004976518.1 & WP_004978347.1	2	ꟷ		WP_004975597.1	1
		10	Haloferax mediterranei	WP_049917402.1	1	WP_004060725.1 & WP_049917475.1	2	ꟷ		WP_004059683.1	1
		11	Haloferax volcanii	WP_004041527.1	1	WP_004040853.1 & WP_004041644.1	2	ꟷ		WP_004042111.1	1
		12	Halogeometricum borinquense	WP_006054385.1	1	ꟷ	0	ꟷ		WP_006055176.1	1
		13	Halomicrobium mukohataei	WP_015763258.1	1	ꟷ	0	ꟷ		WP_015762549.1	1
		14	Halopenitus persicus	WP_096391101.1	1	ꟷ	0	ꟷ		WP_096389963.1	1
		15	halophilic archaeon DL31	WP_014052893.1	1	WP_014050571.1	1	ꟷ		WP_014051444.1	1
		16	Halopiger xanaduensis	WP_013880694.1	1	ꟷ	0	ꟷ		WP_013879395.1	1
		17	Haloquadratum walsbyi	WP_014556257.1	1	WP_014555683.1 & WP_014557103.1	2	ꟷ		WP_014556780.1	1
		18	Halorhabdus tiamatea	WP_008525489.1	1	WP_008526529.1	1	ꟷ		WP_008523670.1	1
		19	Halorhabdus utahensis	WP_015788283.1	1	WP_015790022.1	1	ꟷ		WP_015789594.1	1
		20	Halorubrum lacusprofundi	WP_015909557.1	1	WP_012660108.1	1	ꟷ		WP_049933432.1	1
		21	Halorubrum trapanicum	WP_096393217.1	1	WP_096394358.1	1	ꟷ		WP_096396033.1	1
		22	Halostagnicola larsenii	WP_049952535.1	1	ꟷ	0	ꟷ		WP_049951748.1	1
		23	Haloterrigena daqingensis	WP_076578049.1	1	ꟷ	0	ꟷ		WP_076581728.1	1
		24	Haloterrigena turkmenica	WP_012942848.1	1	ꟷ	0	ꟷ		WP_012941737.1	1
		25	Halovivax ruber XH-70	AGB16026.1	1	ꟷ	0	ꟷ		AGB15575.1	1
		26	Natrialbaceae archaeon/Natronolimnobius aegyptiacus	WP_086889834.1	1	ꟷ	0	ꟷ		WP_086888922.1 & WP_086890186.1	2
		27	Natrialba magadii	WP_004267797.1	1	ꟷ	0	ꟷ		WP_004267139.1	1
		28	Natrinema pellirubrum	WP_006181668.1	1	ꟷ	0	ꟷ		WP_006182813.1	1
		29	Natronobacterium gregoryi	WP_005579930.1	1	ꟷ	0	ꟷ		WP_015233374.1 & WP_015233375.1	2
		30	Natronococcus occultus	WP_015320822.1	1	WP_015321658.1 & WP_015322350.1	2	ꟷ		WP_015319678.1	1
		31	Natronomonas moolapensis	WP_015408397.1	1	WP_015409400.1 & WP_015410497.1	2	ꟷ		WP_015409364.1	1
		32	Natronomonas pharaonis	WP_011323258.1	1	WP_083761667.1	1	ꟷ		WP_011323241.1	1
		33	Salinarchaeum sp. Harcht-Bsk1	WP_020446035.1	1	ꟷ	0	ꟷ		WP_020447680.1	1
		34	Aciduliprofundum boonei	WP_008084438.1	1	ꟷ	0	ꟷ		ꟷ
		35	Archaeoglobus fulgidus	WP_010879481.1	1	ꟷ	0	ꟷ		ꟷ
		36	Archaeoglobus profundus	WP_012940500.1	1	ꟷ		ꟷ		ꟷ
		37	Archaeoglobus sulfaticallidus	WP_015590726.1	1	ꟷ	0	ꟷ		ꟷ
		38	Archaeoglobus veneficus	WP_013682788.1	1	ꟷ	0	ꟷ		ꟷ
		39	Ferroglobus placidus	WP_012965587.1	1	ꟷ	0	ꟷ		ꟷ
		40	Geoglobus acetivorans	WP_048092637.1	1	ꟷ	0	ꟷ		ꟷ
		41	Geoglobus ahangari	WP_048096678.1	1	ꟷ	0	ꟷ		ꟷ
		42	Candidatus Methanomassiliicoccus intestinalis	WP_020448667.1	1	ꟷ	0	WP_020448981.1 & WP_020449034.1	2	ꟷ
		43	Candidatus Methanomethylophilus alvus	WP_015504520.1	1	ꟷ	0	WP_022532432.1	1	WP_015504020.1	1
		44	Candidatus Methanoplasma termitum	WP_048111567.1	1	ꟷ	0	WP_048112060.1	1	WP_048112963.1	1
		45	Methanogenic archaeon ISO4-H5	WP_066074807.1	1	ꟷ	0	WP_066075191.1 ,WP_066075504.1 & WP_066075507.1	3	WP_066076863.1	1
		46	Cuniculiplasma divulgatum	WP_021790078.1	1	ꟷ	0	ꟷ		WP_021789514.1	1
		47	Ferroplasma acidarmanusfer1/Ferroplasma acidarmanus	WP_009886734.1	1	ꟷ	0	ꟷ		WP_009887017.1	1
		48	Ferroplasma acidiphilum	WP_081142980.1	1	ꟷ	0	ꟷ		WP_009887017.1	1
		49	Picrophilus torridus	WP_011177129.1	1	ꟷ	0	ꟷ		WP_011177438.1	1
		50	Thermoplasma acidophilum	WP_010901422.1	1	ꟷ	0	ꟷ		ꟷ
		51	Thermoplasmatales archaeon BRNA1	WP_015492157.1	1	ꟷ	0	WP_015492252.1	1	WP_015491654.1	1
		52	Thermoplasma volcanium	WP_010916836.1	1	ꟷ	0	ꟷ		ꟷ
		53	Methanoregula boonei	WP_012106878.1	1	WP_052291888.1	1	WP_011991223.1	1	WP_012105997.1 & WP_012105998.1	2
		54	Methanosphaerula palustris	WP_012618203.1	1	ꟷ	0	WP_012618723.1	1	WP_012618604.1 & WP_048145957.1	2
		55	Methanocorpusculum labreanum	WP_011833521.1	1	WP_011832852.1 & WP_011833141.1	2	WP_011833684.1	1	WP_011833891.1	1
		56	Methanoculleus bourgensis	WP_014867761.1	1	WP_014866527.1 & WP_014867084.1 & WP_014868107.1	3	ꟷ		WP_014865931.1	1
		57	Methanoculleus marisnigri	WP_011843779.1	1	WP_011843987.1 & WP_011844154.1 & WP_011844600.1	3	ꟷ		WP_011842892.1	1
		58	Methanolacinia petrolearia	WP_013330002.1	1	WP_013329177.1 & WP_013329178.1 & WP_013329474.1	3	WP_013328145.1	1	WP_013328004.1	1
		59	Methanoregula formicica	WP_015285525.1	1	WP_083883462.1	1	WP_015286842.1	1	WP_015286775.1 & WP_015286774.1	2
		60	Methanospirillum hungatei	WP_011448192.1	1	WP_011449253.1	1	ꟷ		WP_048067824.1	1
		61	Methanobacterium congolense	WP_071907561.1	1	ꟷ	0	ꟷ		WP_071907871.1	1
		62	Methanobacterium formicicum	WP_048072465.1	1	ꟷ	0	ꟷ		WP_048085861.1	1
		63	Methanobacterium lacus	WP_013643978.1	1	ꟷ	0	ꟷ		WP_013643725.1	1
		64	Methanobacterium paludis	WP_013826541.1	1	ꟷ	0	ꟷ		WP_013826897.1	1
		65	Methanobrevibacter millerae	WP_058739866.1	1	ꟷ	0	ꟷ		WP_058740173.1	1
		66	Methanobrevibacter olleyae	WP_067147647.1	1	ꟷ	0	ꟷ		WP_067148099.1	1
		67	Methanobrevibacter ruminantium	WP_012956699.1	1	ꟷ	0	ꟷ		WP_012954953.1	1
		68	Methanobrevibacter smithii	WP_004033004.1	1	ꟷ	0	ꟷ		WP_004032545.1	1
		69	Methanothermus fervidus	WP_013413534.1	1	ꟷ	0	ꟷ		ꟷ
		70	Methanosphaera stadtmanae	WP_011405935.1	1	ꟷ	0	ꟷ		WP_011405653.1	1
		71	Methanothermobacter thermautotrophicus	WP_010876749.1	1	ꟷ	0	ꟷ		WP_010876951.1	1
		72	Methanothermobacter wolfeii	WP_074359397.1	1	ꟷ	0	ꟷ		WP_074359568.1	1
		73	Methanothermobacter marburgensis	WP_013296298.1	1	ꟷ	0	ꟷ		WP_013296499.1	1
		74	Methanocaldococcus bathoardescens	WP_048202057.1	1	WP_048202565.1	1	ꟷ		ꟷ
		75	Methanocaldococcus fervens	WP_015791471.1	1	WP_012795001.1	1	ꟷ		ꟷ
		76	Methanocaldococcus infernus	WP_013099763.1	1	WP_013100554.1	1	ꟷ		ꟷ
		77	Methanocaldococcus jannaschii	WP_010870336.1	1	WP_064496908.1	1	ꟷ		ꟷ
		78	Methanocaldococcus vulcanius	WP_012819538.1	1	WP_015733466.1	1	ꟷ		ꟷ
		79	Methanococcus aeolicus	WP_011974183.1	1	WP_011974036.1 & WP_011974037.1	2	ꟷ		ꟷ
		80	Methanococcus maripaludis	WP_013999073.1	1	WP_013999596.1	1	ꟷ		WP_013999553.1 & WP_013999554.1	2
		81	Methanococcus vannielii	WP_048059176.1	1	WP_011972316.1	1	ꟷ		WP_011972261.1	1
		82	Methanococcus voltae	WP_013179518.1	1	WP_013179767.1	1	ꟷ		WP_013179743.1	1
		83	Methanothermococcus okinawensis	WP_013867679.1	1	WP_013866762.1 & WP_013866763.1	2	ꟷ		ꟷ
		84	Methanotorris igneus	WP_013799880.1	1	WP_013799479.1	1	ꟷ		ꟷ
		85	Methanocella arvoryzae	WP_012037100.1 & WP_012037101.1	2	WP_012034648.1 & WP_052309874.1	2	ꟷ		WP_012036375.1	1
		86	Methanocella conradii	WP_014406450.1 & WP_014406451.1	2	WP_014406675.1	1	ꟷ		ꟷ
		87	Methanocella paludicola SANAE	BAI61775.1 & BAI61777.1	2	BAI62183.1 & BAI62442.1	2	ꟷ		BAI60259.1	1
		88	Methanococcoides burtonii	WP_011498477.1	1	WP_011500252.1 & WP_011500253.1	2	ꟷ		WP_011499536.1	1
		89	Methanococcoides methylutens	WP_048205036.1	1	WP_082087355.1	1	ꟷ		WP_048206095.1	1
		90	Methanohalobium evestigatum	WP_013195019.1	1	WP_013193509.1 & WP_013194798.1	2	ꟷ		ꟷ
		91	Methanohalophilus halophilus	WP_072561736.1	1	WP_072560413.1 & WP_072560535.1	2	ꟷ		WP_072561282.1	1
		92	Methanohalophilus mahii	WP_013037694.1	1	WP_013036882.1 & WP_013036904.1 & WP_013036949.1	3	ꟷ		WP_013038253.1	1
		93	Methanolobus psychrophilus	WP_015052035.1	1	WP_015054727.1 & WP_048147297.1	2	ꟷ		WP_015053462.1	1
		94	Methanomethylovorans hollandica	WP_015324367.1	1	WP_015324093.1 & WP_015324427.1 & WP_015324685.1	3	ꟷ		WP_015323573.1	1
		95	Methanosaeta concilii	WP_013720076.1	1	WP_013718018.1	1	WP_013719120.1	1	WP_083804671.1 & WP_013719011.1	2
		96	Methanosaeta harundinacea	WP_014587342.1	1	WP_014586718.1 & WP_014586719.1	2	WP_014587573.1	1	WP_014586986.1	1
		97	Methanosaeta thermophila PT	ABK14365.1	1	ABK15318.1	1	ꟷ		ABK13848.1	1
		98	Methanosalsum zhilinae	WP_013897993.1	1	WP_013897533.1 & WP_013898109.1	2	ꟷ		WP_048815580.1	1
		99	Methanosarcina acetivorans	WP_011022767.1	1	WP_011023074.1 & WP_011023075.1 & WP_011023076.1	3	ꟷ		WP_048065176.1	1
		100	Methanosarcina barkeri	WP_048117523.1	1	WP_048123166.1 & WP_048176752.1 & WP_080962254.1	3	ꟷ		WP_048177695.1	1
		101	Methanosarcina horonobensis	WP_048140560.1	1	WP_048138076.1 & WP_048138083.1 & WP_048143222.1	3	ꟷ		WP_048139268.1	1
		102	Methanosarcina lacustris	WP_048125180.1	1	WP_048127010.1 & WP_048127012.1 & WP_048127014.1	3	ꟷ		WP_048126308.1	1
		103	Methanosarcina mazei	WP_048040659.1	1	WP_011032334.1 & WP_048045844.1 & WP_048045987.1	3	ꟷ		WP_011034737.1	1
		104	Methanosarcina siciliae	WP_048180486.1	1	WP_048173108.1 & WP_048173109.1 & WP_082093064.1	3	ꟷ		WP_048181272.1	1
		105	Methanosarcina thermophila	WP_048166193.1	1	WP_048168200.1 & WP_048168610.1	2	ꟷ		WP_048166462.1	1
		106	Methanosarcina vacuolata	WP_048120309.1	1	WP_048122223.1 & WP_048122225.1 & WP_048124146.1	3	ꟷ		WP_048121151.1	1
		107	Palaeococcus pacificus	WP_052649067.1	1	WP_048164007.1	1	ꟷ		ꟷ
		108	Pyrococcus abyssi	WP_010867875.1	1	ꟷ	0	ꟷ		ꟷ
		109	Pyrococcus furiosus	WP_011012548.1	1	ꟷ	0	ꟷ		ꟷ
		110	Pyrococcus horikoshii	WP_010885485.1	1	ꟷ	0	ꟷ		ꟷ
		111	Pyrococcus kukulkanii	WP_068324003.1	1	ꟷ	0	ꟷ		ꟷ
		112	Pyrococcus yayanosii	WP_013905475.1	1	ꟷ	0	ꟷ		ꟷ
		113	Thermococcus barophilus	WP_013466799.1	1	WP_013468173.1	1	ꟷ		ꟷ
		114	Thermococcus barossii	WP_088864544.1	1	WP_088865540.1	1	ꟷ		ꟷ
		115	Thermococcus celer	WP_088862382.1	1	WP_088863291.1	1	ꟷ		ꟷ
		116	Thermococcus chitonophagus	WP_068578508.1	1	ꟷ	0	ꟷ		ꟷ
		117	Thermococcus cleftensis	WP_014787886.1	1	WP_014788858.1	1	ꟷ		ꟷ
		118	Thermococcus eurythermalis	WP_050003508.1	1	WP_050002304.1	1	ꟷ		ꟷ
		119	Thermococcus gammatolerans	WP_015859161.1	1	WP_015857816.1	1	ꟷ		ꟷ
		120	Thermococcus gorgonarius	WP_088884809.1	1	WP_088885886.1	1	ꟷ		ꟷ
		121	Thermococcus guaymasensis	WP_062370071.1	1	WP_062374112.1	1	ꟷ		ꟷ
		122	Thermococcus kodakarensis	WP_011249396.1	1	WP_011250801.1	1	ꟷ		ꟷ
		123	Thermococcus litoralis	WP_004068191.1	1	WP_004070003.1	1	ꟷ		ꟷ
		124	Thermococcus nautili	WP_042689613.1	1	WP_042692016.1	1	ꟷ		ꟷ
		125	Thermococcus onnurineus	WP_012571562.1	1	WP_012572640.1	1	ꟷ		ꟷ
		126	Thermococcus pacificus	WP_088854313.1	1	WP_088854864.1	1	ꟷ		ꟷ
		127	Thermococcus paralvinellae	WP_051408243.1	1	WP_042682327.1	1	ꟷ		ꟷ
		128	Thermococcus peptonophilus	WP_062387463.1	1	WP_062389202.1	1	ꟷ		ꟷ
		129	Thermococcus piezophilus	WP_068667441.1	1	WP_068665020.1	1	ꟷ		ꟷ
		130	Thermococcus profundus	WP_088857813.1	1	WP_088857226.1	1	ꟷ		ꟷ
		131	Thermococcus radiotolerans	WP_088866310.1	1	WP_088867246.1	1	ꟷ		ꟷ
		132	Thermococcus sibiricus	WP_048160130.1	1	WP_048160668.1	1	ꟷ		ꟷ
		133	Thermococcus siculi	WP_088856357.1	1	WP_088855443.1	1	ꟷ		ꟷ
		134	Thermococcus thioreducens	WP_055428759.1	1	WP_055428402.1	1	ꟷ		ꟷ
		135	Methanopyrus kandleri AV19	AAM02444.1	1	ꟷ	0	ꟷ		ꟷ
		136	Nanohaloarchaea archaeon SG9	AOV94574.1	1	ꟷ	0	AOV94335.1	1	ꟷ
		137	Nanoarchaeum equitans Kin4-M	AAR38858.1	1	ꟷ	0	ꟷ		ꟷ
		138	Candidatus Nanopusillus acidilobi	AMD29618.1	1	ꟷ	0	ꟷ		ꟷ
		139	Candidatus Korarchaeum cryptofilum	WP_012310051.1	1	ꟷ	0	ꟷ		ꟷ
		140	Candidatus Caldiarchaeum subterraneum	BAJ50953.1	1	ꟷ	0	ꟷ		ꟷ
		141	Candidatus Nitrocosmicus oleophilus	ALI36114.1	1	ꟷ	0	ꟷ		ALI37199.1	1
		142	Candidatus Nitrosoarchaeum limnia	WP_007402567.1	1	ꟷ	0	WP_007401767.1	1	WP_007402577.1	1
		143	Candidatus Nitrosomarinus catalina	WP_086908231.1	1	ꟷ	0	WP_067956974.1	1	WP_086908241.1	1
		144	Candidatus Nitrosopelagicus brevis	WP_048106459.1	1	ꟷ	0	WP_048105412.1	1	WP_048106486.1	1
		145	Candidatus Nitrosopumilus sediminis	WP_014965997.1	1	ꟷ	0	WP_014965251.1	1	WP_014966007.1	1
		146	Candidatus Nitrosopumilus adriaticus	WP_048114682.1	1	ꟷ	0	WP_048116042.1	1	WP_048114655.1	1
		147	Candidatus Nitrosopumilus koreensis AR1	AFS81688.1	1	ꟷ	0	AFS80955.1	1	AFS81698.1	1
		148	Candidatus Nitrosopumilus piranensis	AJM91400.1	1	ꟷ	0	AJM92443.1	1	AJM91410.1	1
		149	Candidatus Nitrososphaera evergladensis SR1	AIF84664.1	1	ꟷ	0	AIF82503.1	1	AIF83599.1	1
		150	Candidatus Nitrososphaera gargensis GA9.2	AFU58040.1	1	ꟷ	0	AFU60439.1	1	AFU58261.1	1
		151	Candidatus Nitrosotalea devanaterra	CUR52799.1	1	CUR51294.1	1	CUR52854.1	1	CUR52833.1	1
		152	Candidatus Nitrosotenuis cloacae	WP_048188908.1	1	ꟷ	0	WP_048187738.1	1	WP_048188966.1	1
		153	Cenarchaeum symbiosum A	ABK78170.1	1	ꟷ	0	ABK77807.1	1	ABK78060.1	1
		154	Nitrosopumilus maritimus SCM1	ABX13626.1	1	ꟷ	0	ABX12838.1	1	ABX13636.1	1
		155	Nitrososphaera viennensis	WP_075054444.1	1	ꟷ	0	WP_075054966.1	1	WP_075053625.1	1
		156	Acidianus hospitalis	WP_013775443.1	1	ꟷ	0	ꟷ		ꟷ
		157	Acidianus manzaensis	ARM76004.1	1	ꟷ	0	ꟷ		ꟷ
		158	Acidilobus saccharovorans	WP_013266104.1	1	ꟷ	0	ꟷ		ꟷ
		159	Aeropyrum camini	YP_008603802.1	1	ꟷ	0	ꟷ		ꟷ
		160	Aeropyrum pernix K1	BAA79482.1	1	ꟷ	0	ꟷ		ꟷ
		161	Caldisphaera lagunensis	WP_015233063.1	1	ꟷ	0	ꟷ		ꟷ
		162	Caldivirga maquilingensis	WP_012185524.1	1	ꟷ	0	ꟷ		ꟷ
		163	Desulfurococcus amylolyticus	WP_012608957.1	1	ꟷ	0	ꟷ		ꟷ
		164	Desulfurococcus mucosus	WP_013562794.1	1	ꟷ	0	ꟷ		ꟷ
		165	Fervidicoccus fontis Kam940	AFH43015.1	1	ꟷ	0	ꟷ		ꟷ
		166	Hyperthermus butylicus	WP_011822696.1	1	ꟷ	0	ꟷ		ꟷ
		167	Ignicoccus hospitalis	WP_083756969.1	1	ꟷ	0	ꟷ		ꟷ
		168	Ignicoccus islandicus	WP_075049326.1	1	ꟷ	0	ꟷ		ꟷ
		169	Ignisphaera aggregans DSM 17230	ADM26896.1	1	ꟷ	0	ꟷ		ꟷ
		170	Metallosphaera cuprina	WP_013738603.1	1	ꟷ	0	ꟷ		ꟷ
		171	Metallosphaera sedula	WP_012022181.1	1	ꟷ	0	ꟷ		ꟷ
		172	Pyrobaculum aerophilum str. IM2	AAL63040.1	1	ꟷ	0	ꟷ		ꟷ
		173	Pyrobaculum arsenaticum DSM 13514	ABP49671.1	1	ꟷ	0	ꟷ		ꟷ
		174	Pyrobaculum calidifontis JCM 11548	ABO07460.1	1	ꟷ	0	ꟷ		ꟷ
		175	Pyrobaculum ferrireducens	AET33673.1	1	ꟷ	0	ꟷ		ꟷ
		176	Pyrobaculum islandicum	WP_011762843.1	1	ꟷ	0	ꟷ		ꟷ
		177	Pyrobaculum neutrophilum V24Sta	ACB39009.1	1	ꟷ	0	ꟷ		ꟷ
		178	Pyrobaculum oguniense TE7	YP_005261070.1	1	ꟷ	0	ꟷ		ꟷ
		179	Pyrodictium delaneyi	WP_055407890.1	1	ꟷ	0	ꟷ		ꟷ
		180	Pyrolobus fumarii	WP_014025761.1	1	ꟷ	0	ꟷ		ꟷ
		181	Staphylothermus hellenicus	WP_013143811.1	1	ꟷ	0	ꟷ		ꟷ
		182	Staphylothermus marinus	WP_011839230.1	1	ꟷ	0	ꟷ		ꟷ
		183	Sulfolobus acidocaldarius	WP_015385467.1	1	ꟷ	0	ꟷ		ꟷ
		184	Sulfolobus islandicus	WP_014512646.1	1	ꟷ	0	ꟷ		ꟷ
		185	Sulfolobus solfataricus	WP_009991339.1	1	ꟷ	0	ꟷ		ꟷ
		186	Sulfolobus tokodaii	WP_010978306.1	1	ꟷ	0	ꟷ		ꟷ
		187	Thermofilum carboxyditrophus	WP_052887130.1	1	ꟷ	0	ꟷ		ꟷ
		188	Thermofilum pendens	WP_052885008.1	1	ꟷ	0	ꟷ		ꟷ
		189	Thermofilum uzonense	WP_052884821.1	1	ꟷ	0	ꟷ		ꟷ
		190	Thermogladius calderae	WP_014736890.1	1	ꟷ	0	ꟷ		ꟷ
		191	Thermoproteus tenax	WP_014127792.1	1	ꟷ	0	ꟷ		ꟷ
		192	Thermoproteus uzoniensis	WP_013680377.1	1	ꟷ	0	ꟷ		ꟷ
		193	Thermosphaera aggregans	WP_013130109.1	1	ꟷ	0	ꟷ		ꟷ
		194	Vulcanisaeta distributa	WP_013337432.1	1	ꟷ	0	ꟷ		ꟷ
		195	Vulcanisaeta moutnovskia	WP_013604065.1	1	ꟷ	0	ꟷ		ꟷ
		196	Thermofilum adornatus	WP_020962191.1	1	ꟷ	0	ꟷ		ꟷ
